# Supplementary material for: 2-Acetamido-2-deoxy-d-glucono-1,5-lactone Sulfonylhydrazones: Synthesis and Evaluation as Inhibitors of Human OGA and HexB Enzymes
Source: Int J Mol Sci. 2022 Jan 18;23(3):1037. doi: 10.3390/ijms23031037 (PMC8834866; doi:10.3390/ijms23031037)
Supplement: Supplementary file 1 [file ijms-23-01037-s001.zip]

Archive with 1 entries (1 files):
- ijms-1534082-supplementary.pdf
